# Supplementary material for: TGF-β2 Induces Epithelial–Mesenchymal Transitions in 2D Planer and 3D Spheroids of the Human Corneal Stroma Fibroblasts in Different Manners
Source: Biomedicines. 2023 Sep 12;11(9):2513. doi: 10.3390/biomedicines11092513 (PMC10525991; doi:10.3390/biomedicines11092513)
Supplement: Supplementary file 1 [file biomedicines-11-02513-s001.zip]

Archive with 1 entries (1 files):
- biomedicines-2572053-supplementary.xlsx
