# Supplementary material for: TGF-β2 Induces Epithelial–Mesenchymal Transitions in 2D Planer and 3D Spheroids of the Human Corneal Stroma Fibroblasts in Different Manners
Source: Biomedicines. 2023 Sep 12;11(9):2513. doi: 10.3390/biomedicines11092513 (PMC10525991; doi:10.3390/biomedicines11092513)
Supplement: Supplementary file 1 [file biomedicines-11-02513-s001.zip › biomedicines-2572053-supplementary.xlsx]

## Sheet: Sheet1
Supplemental Table S1. The sequences of primers and probes used in this study.
Sequence			RefSeq
			Number
human RPLP0	Probe	5'-/56-FAM/CCCTGTCTT/ZEN/CCCTGGGCATCAC/3IABkFQ/-3'	NM_001002
	Primer2	5'-TCGTCTTTAAACCCTGCGTG-3'
	Primer1	5'-TGTCTGCTCCCACAATGAAAC-3'
human COL1A1	Probe	5'-/56-FAM/TCGAGGGCC/ZEN/AAGACGAAGACATC/3IABkFQ/-3'	NM_000088
	Primer2	5'-GACATGTTCAGCTTTGTGGAC-3'
	Primer1	5'-TTCTGTACGCAGGTGATTGG-3'
human COL4A1	Probe	5’-/56-FAM/TCATACAGA/ZEN/CTTGGCAGCGGCT/3IABkFQ/-3’	NM_001845
	Primer2	5’-AGAGAGGAGCGAGATGTTCA-3’
	Primer1	5’-TGAGTCAGGCTTCATTATGTTCT-3’
human COL6A1	Primer2	5'-CCTCGTGGACAAAGTCAAGT-3'	NM_001848
	Primer1	5'-GTGAGGCCTTGGATGATCTC-3'
human FN1	Primer2	5'-CGTCCTAAAGACTCCATGATCTG-3'	NM_212482
	Primer1	5'-ACCAATCTTGTAGGACTGACC-3'
human αSMA	Probe	5'-/56-FAM/AGACCCTGT/ZEN/TCCAGCCATCCTTC/3IABkFQ/-3'	NM_001613
	Primer2	5'-AGAGTTACGAGTTGCCTGATG-3'
	Primer1	5'-CTGTTGTAGGTGGTTTCATGGA-3'
human TIMP1	Probe	5’-/56-FAM/TCAACCAGA/ZEN/CCACCTTATACCAGCG/3IABkFQ/-3’	NM_003254
	Primer2	5’-CCTTCTGCAATTCCGACCT-3’
	Primer1	5’-GCTTGGAACCCTTTATACATCTTG-3’
human TIMP2	Probe	5’-/56-FAM/TCTCATTGC/ZEN/AGGAAAGGCCGAGG/3IABkFQ/-3’	NM_003255
	Primer2	5’-GACGTTGGAGGAAAGAAGGA-3’
	Primer1	5’-TGTGGTTCAGGCTCTTCTTC-3’
human TIMP3	Probe	5’-/56-FAM/CCTCCTTTA/ZEN/CCAGCTTCTTCCCCAC/3IABkFQ/-3’	NM_000362
	Primer2	5’-CCTTCTGCAACTCCGACATC-3’
	Primer1	5’-CGGTACATCTTCATCTGCTTGA-3’
human TIMP4	Probe	5’-/56-FAM/ACTGAGGAC/ZEN/CTGACCAGTCAAGAGA/3IABkFQ/-3’	NM_003256
	Primer2	5’-GGTTTGAGAAAGTCAAGGATGTTC-3’
	Primer1	5’-GTTGCACAGATGGATGAAGAC-3’
human MMP2	Primer2	5’-TCCACCACCTACAACTTTGAG-3’	NM_004530
	Primer1	5’-GTGCAGCTGTCATAGGATGT-3’
human MMP9	Primer2	5’-ACATCGTCATCCAGTTTGGTG-3’	NM_004994
	Primer1	5’-CGTCGAAATGGGCGTCT-3’
human MMP14	Primer2	5’-TTCGCCGACTAAGCAGAAG-3’	NM_004995
	Primer1	5’-CTTGAATTCCTAGACCGCTGT-3’
human GRP78	Forward	5'-CATCACGCCGTCCTATGTCG-3'	NM_005347
	Reverse	5'-CGTCAAAGACCGTGTTCTCG-3'
human GRP94	Forward	5'-CTGGGACTGGGAACTTATGAATG-3'	NM_003299
	Reverse	5'-TCCATATTCGTCAAACAGACCAC-3'
human IRE1	Forward	5’-TTTGGAAGTACCAGCACAGTG-3’	NM_001433
	Reverse	5’-TGCCATCATTAGGATCTGGGA-3’
human ATF4	Forward	5’-ATGACCGAAATGAGCTTCCTG-3’	NM_0016752
	Reverse	5’-CTGGAGAACCCATGAGGTTTG-3’
human ATF6	Forward	5’-TCAGACAGTACCAACGCTTATGC-3’	NM_007348
	Reverse	5’-GTTGTACCACAGTAGGCTGAGA-3’
human PERK	Forward	5’-ACGATGAGACAGAGTTGCGAC-3’	NM_004836
	Reverse	5’-AATCCCACTGCTTTTTACCATGA-3’
human sXBP	Forward	5'-GGTCTGCTGAGTCCGCAGCAGG-3'	AB076384
	Reverse	5'-GGGCTTGGTATATATGTGG-3'
human CHOP	Forward	5'-GGAGAACCAGGAAACGGAAAC-3'	NM_004083
	Reverse	5'-TCTCCTTCATGCGCTGCTTT-3'
